# Supplementary material for: The Honey Bee Body Surface as a Microbial Hub: Connectivity Shaped by Monoculture vs. Polyculture Farming
Source: Insects. 2026 Jan 1;17(1):53. doi: 10.3390/insects17010053 (PMC12842557; doi:10.3390/insects17010053)
Supplement: Supplementary file 1 [file insects-17-00053-s001.zip]

Archive with 1 entries (1 files):
- insects-4029242-supplementary.pdf
